# Supplementary material for: Enterprise digital transformation’s impact on stock liquidity: A corporate governance perspective
Source: PLoS One. 2024 Mar 20;19(3):e0293818. doi: 10.1371/journal.pone.0293818 (PMC10954117; doi:10.1371/journal.pone.0293818)
Supplement: S1 Appendix — (ZIP) [file pone.0293818.s001.zip]

Archive with 4 entries (3 files):
- S1 Appendix/S1 Appendix/
- S1 Appendix/S1 Appendix/Description of indicators and data.docx
- S1 Appendix/S1 Appendix/Stata.dta
- S1 Appendix/S1 Appendix/The digital transformation feature word bank.docx
